# Supplementary material for: Prognostic Factors of Biologic Therapy in Pediatric IBD
Source: Children (Basel). 2022 Oct 14;9(10):1558. doi: 10.3390/children9101558 (PMC9600413; doi:10.3390/children9101558)
Supplement: Supplementary file 1 [file children-09-01558-s001.zip]

Archive with 1 entries (1 files):
- children-1940748-supplementary.xlsx
