# Supplementary material for: Prognostic Factors of Biologic Therapy in Pediatric IBD
Source: Children (Basel). 2022 Oct 14;9(10):1558. doi: 10.3390/children9101558 (PMC9600413; doi:10.3390/children9101558)
Supplement: Supplementary file 1 [file children-09-01558-s001.zip › children-1940748-supplementary.xlsx]

## Sheet: CD
ID	wiek w miesiącach	płeć m-0, k-1	obecność zaburzeń wzrastania	ciężkie zaburzenia wzrastania	PCDAI - aktywność choroby (pkt)	PCDAI 0 mild/1 moderate/2 severe	PCDAI severe 1 inne 0	PCDAI mod-severe 2, łągodny:1	nadwaga/otyłość	biegunki z krwią	biegunki	bb	spadek mc	gorączka	afty jamy ustnej	zmiany okołoodbytnicze	osłabienie	EIM w czasie 0 +/-	suma niedoboru wzrostu	suma niedoboru mc	wywiad rodzinny	Hb wg. WHO 0-prawidłowa, 1- anemia łagodna, 2-lekka, 3 ciężka	1-anemia śr/cięż 0-lekka/brak	płytki krwi 0-N 2-nadpłytkowość	CRP 1-ujemne, 2-dodatnie	hiperproteinemia	niedobór białka	test cobmi	albuminy 0 n 1 obniżone	iga 1 nadmiar 0 nie	IgG norma 0, nadmiar 1	IgA ASCA 0-1	IgG ASCA 0-1	dodatnie ASCA IgG i IgA	IgEc norma-0, przekracza normę 1, normy w zal. Od wieku: 0-1rż 0-29 IU/ml; 1-2rż 0-49; 2-3rż 0-45; 3-9rż 0-52; 9-18 0-87; dorośli 0-87	IgE sp 0-norma, 1 do 5x ggn, 2>5xggn	Ige + w 2 kl na 1 alergen	IgE + w min 2 kl na ponad 1 alergen	IgE min. 1 klasa >1	Lokalizacja choroby	L1=1 inne 0	L1 i 3=1 2=0	L4a - zapalenie jelita czczego	L4b - zapalenie jelita krętego	oba L4	zmiany histopatologiczne gónego odcinak przewodu pokarmowego	typ choroby B (1-zap 2 stricturing 3 penetrating)	typ choroby powikłany=1, zapalny=0	B3 i B23=1 pozostałe 0
3	156	0	1	0	65	2	1	2	0	0	0	1	1	0	0	0	1	0	1	1	0	1	0	2	1	0	0	0	0	0	0	0	1	0	1	1	0	0	0	3	0	1	0	0	0	0	1	0	0
25	145	1	0	0	60	2	1	2	0	0	1	1	1	0	0	0	1	0	0	1	0	2	1	2	1	0	0	0	0	0	0	1	1	1	0	0	0	0	0	3	0	1	0	0	0	0	1	0	0
34	145	1	0	0	62.5	2	1	2	0	1	1	1	1	1	0	0	1	0	0	0	0	2	1	0	1	0	0	1	0	0	0	0	0	0	1	1	0	0	0	2	0	0	1	0	0	0	1	0	0
123	101	1	1	0	45	2	1	2	0	0	1	1	1	1	0	0	1	0	1	0	0	0	0	2	0	0	0	0	0	0	0	1	1	1	0	0	0	0	0	2	0	0	0	0	0	0	1	0	0
5	103	0	0	0	27.5	0	0	1	0	0	1	0	0	1	0	0	1	0	0	0	0	1	0	2	1	0	0	0	0	0	0	1	1	1	1	1	0	0	0	1	1	1	0	0	0	0	1	0	0
30	181	0	0	0	40	2	1	2	0	0	0	1	1	0	0	0	1	0	0	1	0	2	1	2	1	0	0	0	0	0	0	0	0	0	1	2	0	0	0	1	1	1	0	0	0	0	1	0	0
62	168	0	0	0	60	2	1	2	0	0	1	1	1	0	0	0	1	0	0	0	1	0	0	2	1	0	0	0	0	0	0	1	0	0	1	0	0	0	0	1	1	1	0	0	0	0	1	0	0
64	157	1	0	0	80	2	1	2	0	0	0	1	1	0	0	0	1	0	0	0	0	1	0	2	1	0	0	1	0	0	0	0	0	0	1	1	0	0	0	3	0	0	0	0	0	0	1	0	0
127	60	0	0	0	55	2	1	2	0	0	1	0	1	1	0	0	1	0	0	0	0	0	0	0	1	0	0	0	1	0	0	1	1	1	1	1	0	0	1	1	1	1	1	0	0	0	2	1	0
42	144	1	0	0	70	2	1	2	0	0	1	1	1	0	0	0	1	0	0	1	0	0	0	0	1	0	0	1	0	0	0	1	1	1	0	0	0	0	0	1	1	1	0	0	0	0	1	0	0
45	108	0	0	0	40	2	1	2	0	1	1	0	0	1	0	0	1	0	0	1	0	0	0	0	0	1	0	1	0	0	0	1	0	0	0	0	0	0	0	1	1	1	0	0	0	0	1	0	0
61	192	1	0	0	40	2	1	2	0	0	0	0	1	0	0	0	1	0	0	1	0	1	0	0	0	0	0	0	0	0	0	0	1	0	0	0	0	0	0	1	1	1	0	0	0	0	1	0	0
65	135	0	0	0	70	2	1	2	0	1	1	1	0	0	0	0	0	0	0	1	0	0	0	0	0	0	0	0	0	0	0	0	1	0	0	0	0	0	0	2	0	0	1	0	0	0	2	1	0
68	93	1	0	0	50	2	1	2	0	1	1	0	1	1	0	0	1	0	0	0	1	2	1	0	1	0	0	0	0	0	0	1	1	1	0	0	0	0	0	1	1	1	0	0	0	0	1	0	0
95	156	1	0	0	40	2	1	2	0	0	0	0	0	0	0	0	0	0	0	0	0	0	0	0	0	1	0	0	0	0	0	1	1	1	0	0	0	0	0	3	0	1	0	0	0	0	0	0
96	177	1	0	0	70	2	1	2	0	1	1	1	0	0	0	0	1	0	0	1	0	2	1	2	0	1	0	0	0	0	1	0	0	0	1	1	0	0	0	3	0	1	1	0	0	1	1	0	0
101	135	0	0	0	45	2	1	2	0	1	1	0	0	1	0	0	1	1	0	0	0	2	1	0	1	0	0	1	0	0	0	1	1	1	0	0	0	0	0	1	1	0	0	0	0	0	0	0	0
115	180	0	0	0	70	2	1	2	0	1	1	0	0	0	0	0	0	0	0	1	1	0	0	0	0	0	0	0	0	0	0	0	1	0	0	0	0	0	0	1	1	0	0	0	0	0	1	0	0
116	168	1	0	0	45	2	1	2	0	0	0	0	1	0	0	0	1	0	0	0	0	1	0	2	1	0	0	0	0	0	0	1	0	0	0	0	0	0	0	3	0	1	0	0	0	0	0	0	0
128	134	1	1	0	35	1	0	2	0	0	0	1	1	0	0	0	1	0	0	0	0	1	0	0	1	1	0	1	0	0	0	0	0	0	0	0	0	0	0	3	0	1	1	0	0	0	1	0	0
39	194	0	1	0	50	2	1	2	0	1	1	0	0	0	0	0	0	0	0	1	0	2	1	2	1	0	0	0	0	0	0	1	1	1	1	1	0	0	0	2	0	0	1	0	0	0	1	0	0
40	183	0	0	0	40	2	1	2	0	0	0	1	1	0	0	0	1	0	0	0	0	2	1	2	1	0	0	0	0	0	0	0	0	0	0	0	0	0	0	1	1	1	1	0	0	0	1	0	0
44	178	1	0	0	70	2	1	2	0	0	1	1	0	0	0	0	0	0	0	0	0	2	1	2	1	0	0	0	0	1	1	0	1	0	0	0	0	0	0	1	1	1	0	0	0	0	1	0	0
45	184	0	0	0	40	2	1	2	0	0	1	0	1	0	0	1	1	0	0	1	1	2	1	2	1	0	0	0	0	0	0	0	0	0	1	1	0	0	0	3	0	1	1	0	0	0	2	1	0
46	170	1	0	0	35	1	0	2	0	1	1	1	1	0	0	0	1	0	0	0	0	2	1	2	0	0	0	0	0	0	1	1	1	1	0	0	0	0	0	1	1	1	1	0	0	0	1	0	0
53	151	1	1	1	30	1	0	2	0	0	0	1	0	0	0	0	0	0	1	1	0	1	0	0	1	0	0	0	0	0	0	0	0	0	0	0	0	0	0	3	0	1	1	0	0	1	1	0	0
23	197	1	0	0	65	2	1	2	0	0	1	0	1	0	0	0	1	0	0	1	0	0	0	0	0	0	0	0	0	0	0	0	1	0	1	2	0	1	0	1	1	1	0	0	0	0	2	1	1
33	189	1	0	0	45	2	1	2	0	0	1	1	1	0	0	0	1	0	0	1	1	1	0	0	1	0	0	0	0	0	0	1	1	1	0	0	0	0	0	3	0	1	1	0	0	0	1	0	0
43	177	0	1	0	40	2	1	2	0	0	1	0	1	1	0	0	1	0	0	0	0	1	0	2	1	0	0	0	0	0	0	0	0	0	0	0	1	0	0	1	1	1	1	0	0	0	2	1	0
47	125	0	0	0	50	2	1	2	0	0	0	0	0	0	0	0	0	0	0	0	0	0	0	0	0	1	0	0	0	0	0	1	1	1	1	2	1	0	0	1	1	1	0	0	0	0	1	0	0
48	109	0	0	0	40	2	1	2	0	0	0	0	0	0	0	0	1	0	0	0	0	2	1	0	1	0	0	0	0	0	0	0	0	0	1	1	0	0	0	3	0	1	0	0	0	0	1	0	0
50	54	0	0	0	70	2	1	2	0	1	1	0	0	0	0	0	0	0	0	0	1	0	0	0	0	0	0	1	0	0	0	0	0	0	0	0	0	0	0	2	0	0	0	0	0	0	1	0	0
51	196	1	0	0	40	2	1	2	0	1	1	1	1	0	0	1	1	0	1	0	1	1	0	0	1	0	0	1	0	0	0	0	0	0	1	1	0	0	0	3	0	1	1	0	0	0	1	0	0
52	197	0	0	0	70	2	1	2	0	0	1	0	0	0	0	0	0	0	0	0	0	1	0	0	1	0	0	1	1	0	0	1	0	0	0	0	0	0	0	2	0	0	0	0	0	0	1	0	0
54	159	0	0	0	30	1	0	2	0	1	1	0	0	0	0	0	1	0	0	0	0	2	1	0	0	0	0	1	0	0	0	0	1	0	1	2	0	0	0	3	0	1	0	1	0	0	1	0	0
55	201	0	0	0	45	2	1	2	0	1	1	1	1	0	0	1	1	0	0	0	0	1	0	0	1	0	0	1	0	0	0	1	1	0	1	1	0	0	0	1	1	1	0	0	0	0	1	0	0
57	107	0	1	0	45	2	1	2	0	1	1	1	0	0	0	0	0	0	0	0	0	0	0	0	0	0	0	0	0	0	0	0	0	0	1	1	0	0	0	2	0	0	0	0	0	0	1	0	0
58	147	0	1	1	50	2	1	2	0	1	1	0	0	0	1	0	0	1	1	1	1	2	1	2	1	0	0	0	1	1	0	1	1	1	1	2	1	1	1	1	1	1	1	1	1	0	2	1	0
59	190	1	0	0	35	1	0	2	0	1	1	1	0	0	0	0	0	0	0	0	0	0	0	0	0	0	0	1	0	0	0	0	0	0	0	0	0	0	0	2	0	0	0	0	0	0	1	0	0
60	156	0	0	0	40	2	1	2	0	1	1	1	0	0	0	0	0	0	0	0	0	1	0	0	1	0	0	1	0	0	0	0	0	0	0	0	0	0	0	1	1	1	1	0	0	0	1	0	0
76	138	0	1	0	55	2	1	2	0	0	1	1	0	0	0	0	0	1	0	0	0	0	0	2	1	0	0	0	1	0	0	1	0	0	0	0	0	0	0	3	0	1	0	0	0	0	2	1	0
56	186	1	0	0	45	2	1	2	0	1	1	1	1	0	0	0	1	0	0	1	0	1	0	2	0	0	0	1	0	0	0	0	0	0	0	0	0	0	0	2	0	0	0	1	0	0	1	0	0
62	153	1	1	1	45	2	1	2	0	1	1	1	0	0	0	0	1	0	1	0	0	2	1	0	1	0	0	0	1	0	0	1	0	0	0	0	0	0	0	1	1	1	0	0	0	0	1	0	0
63	179	1	0	0	45	2	1	2	0	1	1	1	1	0	0	0	1	0	0	1	0	0	0	0	1	1	0	0	0	0	1	1	1	1	1	2	0	0	0	2	0	0	1	0	0	0	1	0	0
64	179	1	1	0	47	2	1	2	0	1	1	1	1	0	0	0	1	0	0	1	0	1	0	2	0	0	0	0	1	0	0	1	1	1	1	2	0	0	0	1	1	1	1	0	0	0	1	0	0
65	200	0	0	0	45	2	1	2	0	0	1	1	1	0	0	0 potem 1	1	0	0	0	0	0	0	0	1	0	0	0	0	0	0	0	1	0	1	1	0	0	0	1	1	1	1	0	0	0	1	0	0
67	183	0	0	0	60	2	1	2	0	0	0	0	1	0	0	1	1	0	0	1	0	1	0	0	1	0	0	0	0	0	0	0	1	0	1	1	0	0	0	2	0	0	0	0	0	0	2	1	1
69	174	0	0	0	45	2	1	2	0	1	1	1	0	0	1	1	0	0	0	1	0	1	0	2	1	0	0	1	0	1	1	1	1	1	1	2	0	0	0	1	1	1	1	0	0	0	1	0	0
49	178	0	0	0	40	2	1	2	0	1	1	0	0	0	0	0	0	0	0	0	0	1	0	0	0	0	0	0	0	0	0	1	0	0	0	0	0	0	0	3	0	1	1	1	1	0	1	0	0
72	171	1	0	0	40	2	1	2	0	0	0	1	0	1	0	1	1	0	0	0	0	1	0	2	0	0	1	1	1	0	0	0	1	0	0	0	0	0	0	0	1	1	1	1	1	0	1	0	0
74	176	0	0	0	30	1	0	2	0	0	0	1	0	0	0	0	0	0	0	0	0	0	0	0	1	0	0	0	0	0	0	1	1	0	0	0	0	0	0	1	1	1	1	0	0	0	2	1	1
75	183	0	0	0	40	2	1	2	0	0	1	0	1	0	0	0	1	0	0	0	0	1	0	2	1	0	0	0	0	0	0	1	1	1	0	0	0	0	0	1	1	1	0	0	0	0	1	0	0
78	174	0	1	1	45	2	1	2	0	0	0	0	1	0	0	0	1	0	1	1	0	1	0	0	1	0	0	0	0	0	0	1	1	1	0	0	0	0	0	1	1	1	1	0	0	0	2	1	0
79	141	0	0	0	60	2	1	2	0	0	1	1	1	0	0	1	1	0	0	0	0	2	1	2	1	0	0	0	1	0	0	0	0	0	0	0	0	0	0	1	1	1	0	0	0	0	1	0	0
80	180	1	0	0	55	2	1	2	0	0	1	1	0	0	0	0	0	1	0	0	0	2	1	2	1	0	0	1	1	0	0	1	1	1	0	0	0	0	0	3	0	1	0	0	0	0	2	1	0
81	186	1	0	0	70	2	1	2	0	1	1	1	1	1	0	0	1	0	0	1	0	1	0	2	1	0	0	0	0	0	0	0	1	0	1	1	1	0	0	3	0	1	1	0	0	0	1	0	0
90	93	1	0	0	45	2	1	2	0	0	1	1	1	0	0	0	1	0	1	1	0	0	0	0	0	0	0	0	0	0	0	1	1	1	0	0	0	0	0	3	0	1	0	0	0	0	2	1	0
83	99	1	0	0	30	1	0	2	0	0	0	0	1	0	0	0	1	0	0	0	0	0	0	0	1	0	0	0	1	1	0	1	1	1	0	0	0	0	0	3	0	1	0	0	0	0	2	1	0
84	171	0	0	0	50	2	1	2	1	0	0	1	1	0	0	1	1	0	0	0	0	1	0	0	1	0	0	0	1	0	0	1	1	1	0	0	0	0	0	3	0	1	1	0	0	0	2	1	0
85	200	0	0	0	40	2	1	2	0	0	1	1	1	0	0	0	1	0	0	0	0	0	0	0	0	0	0	0	0	0	0	0	0	0	0	0	0	0	0	1	1	1	0	0	0	0	1	0	0
86	169	0	0	0	55	2	1	2	0	0	1	1	1	0	0	0	1	0	0	0	0	1	0	0	1	1	0	0	0	0	0	1	1	1	0	0	0	0	0	3	0	1	1	1	1	0	1	0	0
87	182	0	0	0	40	2	1	2	0	0	0	1	1	0	0	0	1	0	0	0	0	1	0	0	1	0	0	0	0	0	0	1	1	1	0	0	0	0	0	1	1	1	1	0	0	0	1	0	0
89	172	1	0	0	55	2	1	2	0	0	0	0	0	0	0	0	0	0	0	0	0	1	0	0	0	0	0	0	0	0	0	0	0	0	0	0	0	0	0	1	1	1	0	0	0	0	1	0	0
89	137	0	0	0	35	1	0	2	0	1	1	1	0	0	0	0	1	0	0	0	0	1	0	0	1	0	0	0	0	0	0	1	1	1	0	0	0	0	0	1	1	1	1	1	1	0	2	1	0
91	170	0	0	0	45	2	1	2	1	1	1	1	0	0	0	0	0	1	0	0	0	0	0	0	0	0	0	0	0	0	0	0	0	0	0	0	0	0	0	2	0	0	0	0	0	0	1	0	0
92	102	1	0	0	30	1	0	2	1	0	0	1	0	0	0	0	0	0	0	0	0	2	1	0	1	0	0	0	1	0	0	1	1	0	0	0	0	0	0	1	1	1	1	0	0	0	1	0	0
93	198	1	0	0	35	1	0	2	0	0	1	1	0	1	0	0	1	0	0	0	0	1	0	2	1	0	0	0	0	0	0	0	0	0	0	0	0	0	0	3	0	1	0	0	0	0	1	0	0
94	213	1	0	0	30	1	0	2	0	1	1	1	0	0	0	0	0	0	0	0	0	0	0	0	0	0	0	0	0	0	0	0	0	0	1	2	0	0	0	2	0	0	0	0	0	0	1	0	0
95	120	0	1	1	40	2	1	2	0	0	0	0	1	0	0	0	1	0	1	1	0	2	1	2	1	0	0	1	0	1	0	1	1	1	0	0	0	0	0	1	1	1	0	1	0	0	3	1	1
96	197	0	0	0	35	1	0	2	0	0	0	1	0	0	0	1	0	0	0	0	0	0	0	0	0	0	0	0	0	0	0	1	0	0	1	1	0	0	0	1	1	1	0	0	0	0	1	0	0
97	148	0	1	0	65	2	1	2	0	0	0	1	1	0	0	0	1	0	0	1	0	3	1	2	1	0	0	0	0	1	0	0	0	0	0	0	0	0	0	1	1	1	0	0	0	0	2	1	1
98	180	1	0	0	35	1	0	2	0	0	1	1	0	0	0	0	0	1	0	0	0	1	0	0	0	1	0	1	0	0	1	0	0	0	0	0	0	0	0	3	0	1	0	1	0	0	2	1	0
99	144	1	1	0	55	2	1	2	0	0	1	1	0	1	0	0	1	0	0	0	0	0	0	0	0	0	0	1	0	0	0	0	0	0	0	0	0	0	0	1	1	1	0	0	0	0	1	0	0
100	184	0	0	0	40	2	1	2	1	0	1	0	0	1	0	0	1	0	1	0	0	1	0	0	1	0	0	0	0	0	0	0	0	0	0	0	0	0	0	3	0	1	1	0	0	0	1	0	0
101	178	0	0	0	30	1	0	2	0	0	0	0	0	0	0	1	0	0	0	0	0	0	0	0	0	0	0	0	0	0	0	1	0	0	0	0	0	0	0	1	1	1	0	0	0	0	2	1	0
102	199	1	0	0	55	2	1	2	0	0	1	1	0	1	0	0	1	0	0	0	0	1	0	2	1	0	0	0	0	0	0	0	0	0	0	0	0	0	0	3	0	1	1	1	1	0	2	1	0
103	195	0	0	0	30	1	0	2	0	0	1	0	1	0	0	0	1	0	0	0	0	0	0	0	0	1	0	0	0	0	0	0	0	0	0	0	0	0	0	1	1	1	0	0	0	0	1	0	0
104	133	1	1	0	50	2	1	2	0	0	0	0	0	0	0	1	0	0	1	1	1	2	1	0	1	0	0	0	0	0	0	0	0	0	0	0	0	0	0	1	1	1	0	0	0	0	2	1	1
105	192	0	0	0	55	2	1	2	0	0	1	1	0	0	0	0	0	0	0	1	0	1	0	0	0	0	0	0	0	0	0	1	0	0	0	0	0	0	0	1	1	1	0	0	0	0	1	0	0
106	188	0	1	0	30	1	0	2	0	0	0	0	1	0	0	0	1	0	0	1	0		0	2	1	0	0	0	0	0	0	1	1	1	1	2	0	0	0	1	1	1	0	0	0	0	1	0	0
107	108	0	1	1	70	2	1	2	0	0	1	1	1	1	0	0	1	0	1	1	0	2	1	2	1	0	0	0	0	0	0	0	1	0	0	0	0	0	0	1	1	1	0	0	0	0	2	1	1
109	186	0	0	0	35	1	0	2	0	0	1	1	0	0	0	0	1	0	0	0	0	1	0	0	0	1	0	0	0	0	0	0	0	0	0	0	1	0	0	3	0	1	0	1	0	0	2	1	0
110	201	0	0	0	55	2	1	2	0	0	1	1	1	0	0	1	1	1	0	1	0	1	0	0	1	0	0	0	1	0	0	1	1	1	1	2	0	0	0	3	0	1	1	0	0	0	1	0	0
111	144	1	0	0	50	2	1	2	0	1	1	1	0	0	0	0	0	0	0	0	0	0	0	0	1	0	0	0	0	0	0	1	1	1	0	0	0	0	0	2	0	0	0	1	0	0	1	0	0
112	187	0	0	0	47.5	2	1	2	0	1	1	1	1	0	0	0	1	0	0	1	0	2	1	2	1	0	0	0	1	0	0	1	1	1	0	0	0	0	0	3	0	1	1	0	0	0	1	0	0
113	181	0	0	0	17.5	0	0	1	1	0	1	1	0	0	0	0	0	0	0	0	0	0	0	0	1	0	0	0	0	0	0	1	0	0	1	1	1	1	1	1	1	1	1	0	0	0	1	0	0
114	192	1	0	0	75	2	1	2	0	0	1	1	1	1	0	1	1	0	0	1	0	2	1	2	1	1	0	0	0	1	0	0	0	0	0	0	0	0	0	3	0	1	1	0	0	0	2	1	1
115	195	0	0	0	20	0	0	1	0	0	1	0	0	0	0	0	0	0	0	0	0	0	0	2	1	0	0	0	0	0	0	0	0	0	0	0	0	0	0	1	1	1	0	0	0	0	1	0	0
116	180	1	0	0	20	0	0	1	0	0	0	0	1	0	0	0	1	0	0	1	0	2	1	2	0	0	0	0	0	0	0	0	0	0	0	0	0	0	0	1	1	1	0	0	0	0	2	1	0
117	177	0	0	0	25	0	0	1	0	0	0	1	0	0	0	0	0	0	0	0	0	1	0	0	1	1	0	1	0	0	1	1	1	1	1	1	0	0	0	1	1	1	1	0	0	0	2	1	0
119	144	0	0	0	30	1	0	2	0	0	0	1	0	0	0	0	1	0	0	0	0	0	0	0	1	0	0	0	0	0	0	1	1	1	0	0	0	0	0	1	1	1	0	0	0	0	1	0	0
117	163	0	0	0	30	1	0	2	0	0	0	0	1	0	0	0	1	0	0	0	0	1	0	0	1	0	0	0	0	0	0	1	1	1	0	0	0	0	0	3	0	1	1	0	0	0	1	0	0
121	120	1	1	0	55	2	1	2	0	0	1	1	1	1	1	0	1	0	1	1	0	2	1	2	1	0	0	0	0	0	0	0	0	0	0	0	0	0	0	1	1	1	0	0	0	0	2	1	0
122	94	0	1	0	65	2	1	2	0	1	1	1	0	1	0	0	1	0	0	0	0	2	1	0	1	0	0	0	1	0	0	0	0	0	1	1	0	0	0	1	1	1	0	0	0	0	1	0	0
123	90	1	1	0	35	1	0	2	0	0	0	0	0	0	0	0	1	0	0	0	0	0	0	0	0	0	0	0	0	0	0	0	0	0	0	0	0	0	0	1	1	1	0	0	0	0	1	0	0
124	168	1	0	0	30	1	0	2	0	0	1	1	1	0	0	1	1	0	0	1	0	1	0	0	0	0	0	0	0	0	0	1	1	1	1	2	0	0	0	3	0	1	1	0	0	1	1	0	0
125	181	0	0	0	32.5	1	0	2	0	1	1	1	1	0	1	0	1	0	0	0	0	0	0	0	1	0	0	1	0	0	0	1	1	1	1	1	0	0	0	1	1	1	1	0	0	0	1	0	0
126	167	0	0	0	37.5	1	0	2	0	0	0	1	1	1	0	0	1	0	0	0	0	0	0	0	1	0	0	1	0	0	0	0	1	0	1	1	0	0	0	3	0	1	0	0	0	0	1	0	0
128	185	0	1	1	45	2	1	2	0	0	0	1	1	0	0	0	1	0	1	1	0	1	0	2	1	0	0	0	0	0	0	1	1	1	0	0	0	2	0	3	0	1	0	1	0	0	2	1	0
129	162	0	0	0	45	2	1	2	0	0	1	1	1	0	0	0	1	0	0	1	0	1	0	0	1	0	0	0	1	0	0	brak w dgn	0	0	0	0	0	0	0	1	1	1	0	0	0	0	2	1	0
x	187	1	0	0	45	2	1	2	0	1	0	0	0	0	0	0	1	0	0	0	0	2	1	0	0	0	0	0	0	0	0	0	0	0	1	1	0	0	0	1	1	1	0	1	0	0	1	0	0
130	185	0	1	1	30	1	0	2	0	0	1	1	1	0	0	0	0	0	1	1	0	1	0	2	1	0	0	0	0	0	0	0	0	0	1	1	0	0	0	1	1	1	1	0	0	0	2	1	0
132	170	0	1	0	20	0	0	1	0	0	1	1	1	1	0	0	1	0	1	1	0	0	0	0	0	0	0	0	0	0	1	1	1	1	0	0	0	0	0	1	1	1	0	0	0	0	1	0	0
134	191	0	1	0	30	1	0	2	0	1	0	0	0	0	0	0	0	0	1	0	0	0	0	0	0	0	0	1	0	0	0	0	0	0	0	0	0	0	0	3	0	1	0	0	0	0	1	0	0
135	182	0	0	0	32.5	1	0	2	0	0	1	1	0	0	0	0	0	0	0	1	0	1	0	2	1	1	0	0	0	1	0	1	0	0	0	0	0	0	0	1	1	1	0	0	0	0	1	0	0
136	170	0	0	0	5	0	0	1	0	0	0	1	0	0	0	0	0	0	0	0	1	0	0	0	0	0	0	brak	0	0	0	0	1	0	1	1	0	0	0	1	1	1	0	0	0	0	1	0	0
137	167	0	0	0	55	2	1	2	0	0	1	1	1	1	0	0	1	0	0	0	0	1	0	0	1	0	0	0	1	0	0	1	1	1	0	0	0	0	0	1	1	1	0	0	0	0	2	1	0
138	122	1	1	0	35	1	0	2	0	0	1	1	0	0	0	0	1	0	1	1	0	2	1	0	1	0	0	1	0	0	0	1	1	1	0	0	0	0	0	3	0	1	0	0	0	0	1	0	0
139	107	0	1	0	20	0	0	1	0	0	0	0	1	0	0	1		0	1	1	1	0	0	0	1	0	0	0	0	1	0	1	1	1	1	2	0	0	0	1	1	1	1	0	0	0	1	0	0
142	197	1	0	0	17.5	0	0	1	0	0	1	0	0	0	0	0	0	0			0	2	1	2	1	0	0	0	1	0	0	0	0	0	0	0	0	0	0	3	0	1	0	0	0	0	2	1	0
143	113	0	1	0	20	0	0	1	1	0	1	1	1	0	0	0	0	0	1	0	0	1	0	2	1	0	0	0	1	0	0	0	1	0	1	2	0	0	0	3	0	1	0	0	0	0	1	0	0
144	170	1	0	0	70	2	1	2	0	1	0	1	1	1	0	0	0	0	0	0	0	3	1	0	1	0	1	0	1	0	0	0	0	0	1	1	0	0	0	2	0	0	0	0	0	0	1	0	0
145	190	0	0	0	42.5	3	1	2	0	0	1	1	1	0	0	0	1	0	0	1	0	1	0	0	1	0	0	0	0	0	0	1	1	1	1	2	0	0	0	1	1	1	1	0	0	0	2	1	0
146	204	0	0	0	42.5	2	1	2	0	1	0	1	1	0	0	0	0	0	0	1	0	1	0	0	1	0	0	0	0	0	0	0	0	0	0	0	0	0	0	3	0	1	0	0	0	0	1	0	0
147	11	1	0	0	27.5	0	0	1	0	1	0	0	0	0	0	0	0	0	0	0	0	3	1	2	0	0	1	0	0	0	0	0	0	0	0	0	0	0	0	2	0	0	0	0	0	0	1	0	0
148	104	0	0	0	12.5	0	0	1	0	0	1	1	1	0	0	0	0	0	0	0	0	0	0	0	1	0	0	1	0	0	0	0	0	0	0	0	0	0	0	1	1	1	0	0	0	0	1	0	0
149	198	0	1	0	30	1	0	2	1	0	0	1	0	0	0	0	0	0	1	0	0	1	0	0	1	0	0	0	1	0	0	1	1	1	0	0	0	0	0	1	1	1	1	0	0	0	2	1	1
171 uc	163	1	0	0	5	0	0	1	0	0	1	1	0	0	0	0	0	0	0	0	0	1	0	0	0	0	0	0	0	0	0	0	0	0	1	1	1	0	0	3	0	1	0	0	0	0	1	0	0
144 uc	108	0	0	0		0	0		0	1	0	1	0	0	0	0	0	0	0	0	0	0	0	0	0	1	0	0	0	0	0	0	0	0	0	0	0	0	0	1	1	1	0	0	0	0	1	0	0
									7	37	77	79	61	22	4	15	74	7	21	44	11					14	3	26	21	9	8	57	60	42	42	26	7	3	3	63	64	100	43	14	6	3	82	34	9
[truncated: 5 more columns]

## Sheet: UC
id	wiek w mies	płeć	zaburzenia wzrastania	zaburzenia wzrastania 1-łag 2-nasilone	bmi nadwaga-otyłość	niedobór mc dowolną met (BMI, 3cn, różnica kanałów)	biegunka bez krwi	stolce i biegunki z krwią	Bóle brzucha	spadek mc	gorączka	osłabienie	zaparcia	wywiad rodzinny	anemia wg.WHO 0-prawidłowa, 1- anemia łagodna, 2-lekka, 3 ciężka	anemia 1-śr/ciężka 0-lekka/brak	0-N 1-nadpłytkowość	CRP 0- N 1 dodatnie	hiperproteinemia	test combi	albuminy 0-n 1-obniżona	PUCAI (pkt)	PUCAI indeks	PUCAI 3-4	PUCAI 4	EIM	PSC lub AIH 0-brak 1-obecne	EIM inne niż PSC 0-brak 1-obecne	lokalizacja choroby ( E)	E4	E0-1	E3-4	backwash ileitis 0/ 1	Macroscopic rectal sparing 0-brak 1-obecne	eosynophilic infiltrates	IgEc normal 0/ elevated 1	egg white allergy	any Ige dependent food allergy	IgA 0	IgG wg GCZD 0-0N 1-high	P-ANCA	ASCA IgG 0-1	ASCA IgA 0-1	,+ ASCA IgG and IgA	biologics 0-no 1-yes
13u	111	1	1	1	0	1	0	1	1	1	0	0	0	0	2	1	0	0	0	0	0	60	3	1	0	0	0	0	2	0	0	0	0	0	0	1	1	0	0	1	1	0	0	0	0
38u	137	1	1	1	0	1	0	1	1	0	0	0	1	0	0	0	0	0	0	0	0	40	3	1	0	0	0	0	0	0	1	0	0	0	0	0	0	0	0	0	0	0	0	0	0
122u	120	0	0	0	0	1	0	1	0	0	0	0	0	0	2	1	0	0	1	0	0	40	3	1	0	1	1	0	4	1	0	1	0	0	0	0	0	0	1	0	1			0	0
26u	118	0	0	0	0	0	0	1	0	0	0	0	0	0	2	1	0	0	0	0	0	40	3	1	0	0	0	0	4	1	0	1	0	0	0	0	0	0	0	0	0	0	0	0	0
48u	84	1	0	0	0	0	0	1	0	0	0	0	0	0	0	0	0	0	0	0	0	40	3	1	0	0	0	0	4	1	0	1	0	0	1	0	0	0	0	0	0	0	0	0	0
22u	43	0	0	0	0	0	0	1	0	0	0	0	0	0	0	0	0	0	0	0	0	40	3	1	0	0	0	0	2	0	0	0	0	0	1	1	2	1	0	1	0	0	0	0	0
29u	143	1	1	2	0	0	0	1	0	0	1	0	0	0	0	0	0	0	1	1	0	40	3	1	0	0	0	0	3	0	0	1	0	0	0	0	0	0	0	0	0	1	1	1	0
33u	52	0	1	2	0	1	0	1	0	0	1	0	0	0	0	0	0	0	0	0	0	60	3	1	0	0	0	0	3	0	0	1	0	0	1	0	3	1	1	0	1	0	0	0	0
34u	78	0	1	2	0	1	1	0	0	0	0	0	0	0	0	0	1	0	0	0	0	40	3	1	0	0	0	0	4	1	0	1	0	0	0	0	0	0	0	0	1	0	0	0	1
37u	132	0	1	1	1	0	0	1	1	0	0	0	0	0	0	0	0	0	0	0	0	40	3	1	0	0	0	0	2	0	0	0	0	0	1	1	0	0	0	0	0			0	0
124u	97	0	1	1	0	0	0	1	0	0	1	0	0	0	2	1	0	0	0	0	0	30	2	0	0	0	0	0	2	0	0	0	0	0	0	1	1	0	0	0	0	0	0	0	0
40u	92	1	0	0	0	1	0	1	0	0	0	0	0	0	2	1	0	0	0	0	0	40	3	1	0	0	0	0	3	0	0	1	0	0	1	1	0	0	0	0	1	0	0	0	0
42u	166	1	0	0	0	1	0	1	1	1	0	0	0	0	2	1	0	0	0	0	0	70	4	1	1	0	0	0	4	1	0	1	0	0	0	1	0	0	0	0	0	0	0	0	0
44u	105	0	0	0	0	0	0	1	0	0	0	0	0	0	0	0	0	0	0	0	0	30	2	0	0	0	0	0	2	0	0	0	0	0	0	1	0	0	0	0	0			0	0
46u	154	1	0	0	0	0	0	1	1	0	0	0	0	0	0	0	0	0	0	1	0	60	3	1	0	0	0	0	2	0	0	0	0	0	0	0	0	0	0	0	0	0	0	0	0
80u	42	1	0	0	1	0	0	1	0	0	0	0	0	0	3	1	0	0	0	0	0	40	3	1	0	0	0	0	2	0	0	0	0	0	1	1	0	0	0	0	0	0	1	0	0
126u	107	0	0	0	0	0	0	1	0	0	0	0	0	0	0	0	0	0	0	1	0	40	3	1	0	0	0	0	4	1	0	1	0	0	1	0	0	0	0	0	0	0	0	0	0
169u	191	0	1	1	0	1	1	1	0	0	0	0	0	0	1	0	1	0	0	0	0	35	3	1	0	0	0	0	4	1	0	1	1	0	0	1	1	0	2	0	0	1	1	1	0
47u	158	0	1	1	0	0	0	1	0	0	0	0	0	0	2	1	1	0	1	0	0	60	3	1	0	0	0	0	2	0	0	0	0	0	1	0	0	0	0	0	1	0	0	0	0
49u	72	0	0	0	0	1	0	1	0	0	0	0	0	0	0	0	0	0	0	0	0	40	3	1	0	0	0	0	4	1	0	1	0	0	1	0	0	0	0	0	1	1	3	1	0
58u	36	0	0	0	0	0	1	0	0	0	0	0	0	1	0	0	1	0	0	0	0	35	3	1	0	0	0	0	2	0	0	0	0	0	0	0	0	0	0	0	0			0	0
59u	155	0	0	0	0	1	0	1	1	0	0	0	0	0	2	1	1	0	0	0	0	50	3	1	0	0	0	0	4	1	0	1	0	0	1	0	0	0	0	1	0	1	1	1	0
63u	83	0	0	0	0	0	0	1	0	1	0	1	0	0	0	0	0	0	0	1	0	40	3	1	0	0	0	0	3	0	0	1	0	0	1	0	0	0	0	0	0			0	0
127u	179	0	1	1	0	1	1	0	1	1	0	0	0	0	0	0	0	0	0	0	0	20	2	0	0	1	1	0	2	0	0	0	0	0	1	0	0	0	0	0	1	0	0	0	0
56u	169	1	0	0	0	0	0	1	1	1	0	0	0	0	1	0	1	0	0	0	0	35	3	1	0	0	0	0	2	0	0	0	0	0	0	1	2	1	0	0	0	0	1	0	0
60u	157	0	0	0	0	0	1	0	1	0	0	0	0	0	0	0	0	0	0	0	1	40	3	1	0	0	0	0	4	1	0	1	0	0	0	0	0	0	0	0	0	0	0	0	0
61u	101	1	0	0	0	0	0	1	1	1	0	0	0	0	0	0	0	0	1	0	0	40	3	1	0	0	0	0	4	1	0	1	0	0	1	1	0	0	0	0	0	0	0	0	0
64u	140	0	0	0	1	0	0	1	0	0	0	0	0	0	0	0	0	0	0	0	0	40	3	1	0	0	0	0	3	0	0	1	0	0	1	0	0	0	0	0	0	0	0	0	0
65u	180	1	0	0	0	0	0	1	1	1	0	0	1	0	0	0	0	0	0	0	0	30	2	0	0	0	0	0	0	0	1	0	0	0	1	1	0	0	0	0	0	0	0	0	0
67u	184	1	0	0	0	0	0	1	1	0	0	0	0	0	0	0	0	0	1	0	0	45	3	1	0	0	0	0	4	1	0	1	1	0	0	0	0	0	0	1	0			0	0
97u	162	0	0	0	0	0	0	0	0	0	0	0	0	0	0	0	0	0	0	1	0	35	3	1	0	0	0	0	2	0	0	0	0	0	0	0	0	0	1	0	0	0	0	0	0
112u	144	1	0	0	0	1	0	1	0	0	0	0	0	0	2	1	1	0	0	1	0	40	3	1	0	0	0	0	4	1	0	1	0	1	0	1	0	0	0	0	0			0	0
143u	159	1	0	0	0	0	0	1	1	0	0	0	0	0	0	0	0	0	0	1	0	40	3	1	0	0	0	0	2	0	0	0	0	0	0	1	0	0	0	0	0	0	0	0	0
68u	197	1	0	0	0	0	0	1	0	0	0	0	0	0	1	0	1	0	1	0	1	5	1	0	0	0	0	0	3	0	0	1	0	0	0	0	0	0	0	1	0	0	0	0	0
69u	192	0	0	0	0	0	0	1	0	0	0	0	0	0	0	0	0	1	0	1	0	45	3	1	0	0	0	0	4	1	0	1	0	0	1	0	0	0	0	0	0	0	0	0	0
70u	95	0	0	0	0	0	0	1	1	0	1	0	0	0	1	0	0	1	0	0	0	40	3	1	0	0	0	0	2	0	0	0	0	0	0	0	0	0	0	0	0	0	0	0	0
71u	169	1	0	0	0	0	0	1	1	0	0	0	0	0	2	1	0	0	0	0	0	75	4	1	1	0	0	0	2	0	0	0	0	0	0	0	0	0	0	0	0	0	0	0	0
72u	182	1	1	1	1	0	0	1	1	1	0	0	0	0	0	0	0	0	0	0	0	45	3	1	0	0	0	0	1	0	1	0	0	0	1	0	0	0	0	0	0	0	0	0	0
73u	61	0	0	0	0	1	0	1	0	0	0	0	0	0	0	0	0	0	0	0	1	30	2	0	0	0	0	0	2	0	0	0	0	0	1	1	1	1	0	0	0	0	0	0	0
74u	22	0	0	0	0	0	0	1	0	0	0	0	0	0	1	0	0	0	0	0	0	45	3	1	0	0	0	0	2	0	0	0	0	0	0	0	0	0	0	0	0	0	0	0	0
75u	184	1	0	0	0	0	0	1	0	1	0	1	0	0	3	1	0	1	0	0	1	80	4	1	1	0	0	0	4	1	0	1	0	0	0	0	0	0	0	0	0			0	1
76u	135	0	0	0	0	1	0	0	0	0	0	0	0	0	2	1	0	0	0	0	0	30	2	0	0	0	0	0	4	1	0	1	0	0	0	0	0	0	0	0	0	0	1	0	0
77u	156	0	1	1	0	1	0	1	0	0	0	0	0	0	0	0	0	0	0	0	0	20	2	0	0	0	0	0	2	0	0	0	0	0	1	0	0	0	0	0	0	0	0	0	0
113u	167	0	0	0	1	0	1	1	1	0	0	0	0	1	0	0	0	0	0	0	0	30	2	0	0	0	0	0	4	1	0	1	0	0	1	0	0	0	0	0	0			0	0
128u	169	0	1	2	0	1	0	0	1	0	0	1	0	0	2	1	1	0	0	1	0	15	2	0	0	1	1	0	4	1	0	1	1	0	0	0	0	0	0	0	0	0	0	0	0
129u	95	1	0	0	0	0	0	1		0	0	0	0	0	2	1	0	0	1	1	0	40	3	1	0	1	1	0	4	1	0	1	0	0	0	0	0	0	0	1	0	0	1	0	0
130u	177	0	0	0	0	0	1	0	1	0	0	0	0	0	0	0	0	0	0	0	0	10	2	0	0	1	1	0	4	1	0	1	0	0	0	0	0	0	0	0	0	0	0	0	0
131u	161	0	0	0	0	0	0	1	1	0	0	0	0	0	2	1	1	0	1	1	0	20	2	0	0	1	1	0	4	1	0	1	0	0	0	1	0	0	0	1	0	0	1	0	0
132u	136	0	0	0	0	0	0	1	0	0	0		0	0	1	0	1	1	1	1	0	30	2	0	0	1	1	0	2	0	0	0	0	0	0	0	0	0	0	1	0	0		0	0
78u	180	1	0	0	0	0	1	1	0	0	0	0	0	0	0	0	0	0	0	0	0	15	2	0	0	0	0	0	3	0	0	1	0	0	0	1	1	0	0	0	0	0	0	0	0
79u	95	0	0	0	0	0	1	1	1	0	0	0	0	0	0	0	0	0	0	0	0	20	2	0	0	0	0	0	2	0	0	0	0	0	1	0	0	0	0	0	0	0	0	0	0
81u	105	0	0	0	0	0	0	1	0	0	1	0	0	0	2	1	1	0	0	0	0	40	3	1	0	0	0	0	2	0	0	0	0	0	0	1	0	0	0	0	0	0	0	0	0
82u	177	0	0	0	0	0	0	1	0	0	0	0	0	0	0	0	0	0	0	0	0	15	2	0	0	0	0	0	2	0	0	0	0	0	0	1	0	0	0	0	0	0	0	0	0
83u	191	0	0	0	0	0	0	1	1	1	0	0	0	0	1	0	0	0	0	0	0	40	3	1	0	0	0	0	4	1	0	1	0	0	0	1	0	0	0	0	0	0	0	0	0
115u	72	0	0	0	0	0	0	1	1	0	0	1	0	0	2	1	0	0	0	0	0	70	4	1	1	0	0	0	4	1	0	1	0	0	1	0	0	0	0	0	0	0	0	0	1
116u	191	1	0	0	0	0	1	0	1	0	0	1	0	0	2	1	1	0	0	0	1	30	2	0	0	1	0	1	4	1	0	1	1	0	0	0	0	0	0	0	0	0	0	0	1
133u	189	0	0	0	0	1	0	1	1	1	0	0	0	0	0	0	0	0	0	1	0	20	2	0	0	1	1	0	4	1	0	1	0	0	1	0	0	0	0	0	0	0	0	0	0
134u	162	0	0	0	0	0	0	1	0	0	0	0	0	0	3	1	1	0	0	1	0	30	2	0	0	0	0	0	4	1	0	1	0	0	1	0	2	0	0	0	0	0	0	0	0
84u	194	1	0	0	0	0	0	1	1	0	0	0	0	1	0	0	0	0	0	0	0	30	2	0	0	0	0	0	1	0	1	0	0	0	0	0	0	0	0	0	0	0	0	0	0
85u	195	0	0	0	1	0	0	0	0	0	0	0	0	0	0	0	0	0	0	0		10	2	0	0	0	0	0	1	0	1	0	0	0	0	0	0	0	0	0	0			0	0
87u	183	0	0	0	0	0	0	1	0	0	0	0	0	0	0	0	0	0	0	0	0	5	1	0	0	0	0	0	1	0	1	0	0	0	0	0	0	0	0	0	0	0	0	0	0
88u	188	1	0	0	0	0	0	1	1	0	0	0	0	0	2	1	1	1	0	0	0	25	3	1	0	0	0	0	3	0	0	1	0	0	0	0	0	0	0	0	0	0	0	0	0
89u	197	1	0	0	0	0	0	1	1	1	0	1	0	0	2	1	1	0	0	0	0	50	3	1	0	0	0	0	2	0	0	0	0	0	0	0	0	0	0	0	0	0	0	0	0
90u	188	1	0	0	0	0	1	1	1	1	1	0	0	0	2	1	0	0	0	0	0	20	2	0	0	0	0	0	4	1	0	1	0	0	0	1	1	0	0	0	0			0	0
91u	136	1	0	0	0	0	0	1	1	0	0	0	0	0	1	0	0	0	0	0	0	25	2	0	0	0	0	0	3	0	0	1	0	0	0	1	2	1	0	0	0	0	0	0	0
92u	180	1	0	0	0	1	0	1	1	1	0	0	0	0	2	1	1	1	0	0	1	70	4	1	1	0	0	0	2	0	0	0	0	0	0	0	0	0	0	0	0	0	0	0	0
117u	197	1	0	0	0	0	1	0	1	0	0	0	0	0	0	0	0	1	0	0	0	40	3	1	0	1	0	1	4	1	0	1	0	1	0	0	0	0	0	0	0	0	0	0	0
135u	112	0	0	0	0	0	1	0	0	0	0	0	0	0	2	1	1	1	0	0	0	40	3	1	0	0	0	0	4	1	0	1	0	0	1	0	0	0	0	0	0	0	1	0	0
136u	161	0	0	0	0	0	0	0	1	0	0	0	0	0	0	0	0	0	0	0	0	5	1	0	0	1	1	0	0	0	1	0	0	0	0	0	0	0	0	0	0			0	0
137u	48	0	0	0	0	0	0	1	1	0	0	0	0	0	0	0	0	0	0	1	0	20	3	1	0	0	0	0	3	0	0	1	0	0	0	1	2	0	0	1	0	0	0	0	1
142u	123	1	0	0	0	0	0	0	0		0	0	0	0	0	0	0	0	0	1	0	30	2	0	0	1	1	0	0	0	1	0	0	0	0	0	0	0	0	0	0	2	0	0	0
147u	166	1	0	0	0	0	0	1	1	0	1	0	0	0	0	0	0	0	0	0	0	20	2	0	0	0	0	0	3	0	0	1	0	0	1	0	0	0	0	0	1	1	0	0	0
153u	108	1	0	0	0	0	1	0	1	1	0	0	0	0	2	1	1	1	0	0	1	35	3	1	0	0	0	0	3	0	0	1	0	0	0	1	0	0	0	0	0	0	0	0	0
93u	164	0	0	0	0	1	0	1	1	1	0	1	0	0	2	1	0	1	0	0	1	45	3	1	0	0	0	0	4	1	0	1	0	0	0	1	1	0	0	0	0	3	3	1	0
94u	198	1	1	2	0	0	0	1	0	1	0	0	0	0	0	0	1	1	0	0	0	50	3	1	0	0	0	0	4	1	0	1	0	0	0	1	0	0	0	0	0	0	1	0	0
95u	182	1	0	0	0	1	0	1	0	0	0	0	0	0	1	0	0	0	0	0	0	30	2	0	0	0	0	0	3	0	0	1	0	0	0	1	0	0	0	0	0	0	0	0	0
96u	58	0	0	0	1	0	0	1	0	0	0	0	1	0	1	0	0	0	1	0	0	75	4	1	1	0	0	0	2	0	0	0	0	0	0	0	0	0	0	0	0	0		0	1
111u	151	0	0	0	0	1	0	1	1	1	0	0	0	0	1	0	0	0	0	0	0	35	3	1	0	0	0	0	4	1	0	1	0	0	0	1	0	0	0	0	0	0	0	0	0
138u	73	1	1	1	0	1	0	1	1	1	0	0	0	0	1	0	0	0	1	1	0	35	3	1	0	1	1	0	4	1	0	1	0	0	0	0	0	0	0	1	1	0	1	0	0
98u	118	0	0	0	1	0	0	1	1	0	0	0	0	0	1	0	0	0	0	0	0	20	2	0	0	0	0	0	3	0	0	1	0	0	0	0	0	0	0	0	0			0	0
100u	85	1	0	0	0	1	0	1	0	0	0	0	0	0	3	1	0	0	0	0	0	65	4	1	1	0	0	0	4	1	0	1	0	0	0	0	0	0	0	0	1	0	0	0	0
101u	195	0	0	0	1	0	0	1	0	0	0	0	0	0	0	0	0	0	0	1	0	40	3	1	0	0	0	0	3	0	0	1	0	0	0	0	0	0	0	0	0	1	3	1	0
102u	182	0	0	0	0	0	0	0	0	0	0	0	0	0	1	0	0	0	0	0	0	35	3	1	0	0	0	0	1	0	1	0	0	0	1	0	0	0	0	0	0		3	1	0
103u	194	0	0	0	0	0	0	1	0	0	0	1	0	0	2	1	0	0	0	0	0	60	3	1	0	0	0	0	4	1	0	1	0	0	0	1	0	0	0	0	0	2	1	1	0
104u	144	1	0	0	0	0	0	1	0	1	0	0	0	0	0	0	0	0	0	0	0	35	3	1	0	0	0	0	2	0	0	0	0	0	0	0	0	0	0	0	0			0	1
105u	158	0	0	0	0	1	0	1	1	1	0	1	0	0	1	0	0	0	0	0	1	70	4	1	1	0	0	0	4	1	0	1	0	0	0	1	0	0	0	0	0			0	1
106u	204	0	0	0	0	0	0	1	0	1	0	0	0	0	0	0	0	0	0	0	0	30	2	0	0	0	0	0	1	0	1	0	0	0	0	1	0	0	0	0	0	0	1	0	0
109u	201	1	0	0	1	0	0	1	0	0	0	0	0	0	1	0	0	0	0	0	0	30	2	0	0	0	0	0	2	0	0	0	0	0	0	0	0	0	0	0	0			0	0
110u	201	0	0	0	0	0	0	1	0	0	0	0	0	0	0	0	0	0	0	0	0	15	2	0	0	0	0	0	1	0	1	0	0	0	0	1	1	0	0	0	0	0		0	0
120u	99	0	0	0	0	0	1	1	1	1		0	0	0	2	1	0	0	1	1	0	40	3	1	0	1	0	1	2	0	0	0	0	0	1	1	2	1	1	1	0	3	3	1	0
121u	174	1	0	0	0	1	0	1	1	0	0	1	0	0	0	0	0	0	0	1	0	75	4	1	1	0	0	0	4	1	0	1	0	0	0	1	0	0	0	0	0			0	1
139u	132	0	0	0	0	0	0	1	0	1	0	0	0	0	0	0	0	0	1	1	0	65	4	1	1	1	1	0	1	0	1	0	0	0	0	0	0	0	0	0	0	0	0	0	0
140u	167	0	0	0	0	0	0	1	0	0	0	0	0	0	0	0	0	0	0	0	0	15	2	0	0	0	0	0	3	0	0	1	0	0	0	0	0	0	0	0	0	1	1	1	0
141u	191	1	1	2	0	0	0	1	0	1	0	0	0	0	3	1	0	0	1	1	0	35	3	1	0	0	0	0	4	1	0	1	0	0	0	0	0	0	0	1	0	1	1	1	0
145u	184	0	0	0	0	0	1	1	0	0	0	0	0	0	1	0	0	0	0	0	0	30	2	0	0	0	0	0	0	0	1	0	1	0	0	0	0	0	0	0	0	0	0	0	1
146u	179	1	0	0	1	0	0	1	1	1	1	1	0	0	2	1	0	1	0	0	1	75	4	1	1	0	0	0	4	1	0	1	0	0	0	1	0	0	0	0	0	0	0	0	1
166u		0	0	0	1	0	0	1	1	0	0	0	0	0	0	0	0	0	0	0	0	25	2	0	0	0	0	0	2	0	0	0	0	0	0	0	0	0	0	0	0	0	0	0	0
148u	135	0	0	0	0	0	0	1	0	1	0	1	0	0	0	0	1	1	1	0	0	50	3	1	0	0	0	0	2	0	0	0	0	0	1	0	0	0	0	1	0			0	1
149u	109	0	1	2	0	1	0	1	0	1	0	1	0	0	2	1	1	1	0	1	1	45	3	1	0	0	0	0	4	1	0	1	1	0	0	0	0	0	0	0	0	1	1	1	0
150u	155	1	0	0	1	0	0	1	1	0	0	0	0	0	0	0	0	0	0	0	0	25	2	0	0	0	0	0	1	0	1	0	0	0	0	0	0	0	0	0	0	0	1	0	0
151u	68	0	1	0	0	1	0	1	1	1	0	0	0	0	2	1	1	0	0	0	1	35	3	1	0	0	0	0	2	0	0	0	0	0	1	0	0	0	0	0	0	0	1	0	1
154u	62	1	0	0	0	0	0	1	1	0	0	0	1	0	0	0	0	0	0	0	0	50	3	1	0	0	0	0		0	0	0	0	0	0	0	0	0	0	0	0			0	0
155u	116	1	0	0	0	0	0	1	1	1	0	1	0	0	0	0	0	0	0	0	0	75	4	1	1	0	0	0	4	1	0	1	1	0	0	0	0	0	0	0	0	1	0	0	0
156u	124	0	0	0	0	0	0	1	1	1	0	0	0	0	0	0	0	0	1	0	0	40	3	1	0	0	1	0	4	1	0	1	0	0	0	0	0	0	0	1		0	0	0	0
157u	91	0	1	2	0	0	0	1	1	0	0	1	0	0	1	0	1	0	0	0	0	70	4	1	1	0	0	0	4	1	0	1	0	0	0	1	0	0	0	0	0	0	0	0	1
159u	197	1	0	0	0	0	0	1	1	0	0	1	0	1	1	0	1	1	0	0	1	45	3	1	0	0	0	0	1	0	1	0	0	0	0	0	0	0	0	0	0	0	0	0	0
162u	157	0	0	0	0	0	0	1	1	0	0	0	0	0	0	0	0	0	0	0	0	25	2	0	0	0	0	0	4	1	0	1	0	1	1	0	0	0	0	0	0	0	0	0	0
164u	164	0	0	0	0	0	0	1	1	0	0	0	0	0	0	0	0	0	0	0	0	15	2	0	0	0	0	0	2	0	0	0	0	0	0	1	0	0	0	0	0	0	0	0	0
166u	162	0	0	0	0	0	1	0	1	0	0	0	0	0	0	0	0	0	1	0	0	15	2	0	0	1	1	0	4	1	0	1	1	0	0	1	0	0	0	1	0	0	0	0	0
167u	102	0	1	2	0	1	1	1	0	1	0	1	0	0	3	1	0	0	0	0	0	30	2	0	0	0	0	0	1	0	1	0	0	0	0	0	1	1	0	0	0	0	0	0	0
172u	191	0	0	0	0	0	1	0	0	1	0	1	0	0	0	0	0	1	1	1	0	15	2	0	0	1	0	1	4	1	0	1	0	0	0	1	0	0	0	1	0	0	0	0	0
173u	164	0	0	0	0	0	0	1	1	0	0	0	0	0	0	0	0	0	0	0	0	15	1	0	0	0	0	0	2	0	0	0	0	0	0	1	0	0	0	0	0	0	0	0	0

## Sheet: IBD
record	age - months	0-male 1 - female	GO/G1	G1-mild 2-severe	Activity index 0 mild/1 moderate/2 severe	AI mod-severe -1, 0-mild	obesity	weight loss	fever	fatigue	EIM +/-	underweight	family history	Hb acc. WHO 0-normal, 1- mild anaemia , 2-moderate, 3 severe	1-mod/severe anaemia 0-mild/no anaemia	PLT 0-N 1 high	CRP 0/1	hiperproteinemia	hypoproteinemia	1 hypoalbuminemia 0 no	IgEc 0-normal 1-elevated	IgE dependent food allergy	L4a	eosynophilic infiltrates	biol 0-no 1-yes
3	156	0	1	1	2	1	0	1	0	1	0	1	0	1	0	1	1	0	0	0	1	0	0	0	0
25	145	1	0	0	2	1	0	1	0	1	0	1	0	2	2	1	1	0	0	0	0	0	0	0	1
34	145	1	0	0	2	1	0	1	1	1	0	0	0	2	2	0	1	0	0	0	1	0	1	0	0
123	101	1	1	1	2	1	0	1	1	1	0	0	0	0	0	1	0	0	0	0	0	0	0	0	0
5	103	0	0	0	0	0	0	0	1	1	0	0	0	1	0	1	1	0	0	0	1	0	0	0	1
30	181	0	0	0	2	1	0	1	0	1	0	1	0	2	2	1	1	0	0	0	1	0	0	0	0
62	168	0	0	0	2	1	0	1	0	1	0	0	1	0	0	1	1	0	0	0	1	0	0	0	0
64	157	1	0	0	2	1	0	1	0	1	0	0	0	1	0	1	1	0	0	0	1	0	0	1	1
127	60	0	0	0	2	1	0	1	1	1	0	0	0	0	0	0	1	0	0	1	1	0	1	1	1
42	144	1	0	0	2	1	0	1	0	1	0	1	0	0	0	0	1	0	0	0	0	0	0	0	1
45	108	0	0	0	2	1	0	0	1	1	0	1	0	0	0	0	0	1	0	0	0	0	0	1	0
61	192	1	0	0	2	1	0	1	0	1	0	1	0	1	0	0	0	0	0	0	0	0	0	0	0
65	135	0	0	0	2	1	0	0	0	0	0	1	0	0	0	0	0	0	0	0	0	0	1	0	0
68	93	1	0	0	2	1	0	1	1	1	0	0	1	2	2	0	1	0	0	0	0	0	0	1	0
95	156	1	0	0	2	1	0	0	0	0	0	0	0	0	0	0	0	1	0	0	0	0	0	0	1
96	177	1	0	0	2	1	0	0	0	1	0	1	0	2	2	1	0	1	0	0	1	0	1	0	0
101	135	0	0	0	2	1	0	0	1	1	1	0	0	2	2	0	1	0	0	0	0	0	0	0	0
115	180	0	0	0	2	1	0	0	0	0	0	1	1	0	0	0	0	0	0	0	0	0	0	0	0
116	168	1	0	0	2	1	0	1	0	1	0	0	0	1	0	1	1	0	0	0	0	0	0	0	0
128	134	1	1	1	1	1	0	1	0	1	0	0	0	1	0	0	1	1	0	0	0	0	1	0	0
39	194	0	1	1	2	1	0	0	0	0	0	1	0	2	2	1	1	0	0	0	1	0	1	0	0
40	183	0	0	0	2	1	0	1	0	1	0	0	0	2	2	1	1	0	0	0	0	0	1	0	0
44	178	1	0	0	2	1	0	0	0	0	0	0	0	2	2	1	1	0	0	0	0	0	0	0	1
45	184	0	0	0	2	1	0	1	0	1	0	1	1	2	2	1	1	0	0	0	1	0	1	0	0
46	170	1	0	0	1	1	0	1	0	1	0	0	0	2	2	1	0	0	0	0	0	0	1	0	0
53	151	1	1	2	1	1	0	0	0	0	0	1	0	1	0	0	1	0	0	0	0	0	1	1	0
23	197	1	0	0	2	1	0	1	0	1	0	1	0	0	0	0	0	0	0	0	1	0	0	0	0
33	189	1	0	0	2	1	0	1	0	1	0	1	1	1	0	0	1	0	0	0	0	0	1	0	0
43	177	0	1	1	2	1	0	1	1	1	0	0	0	1	0	1	1	0	0	0	0	1	1	0	0
47	125	0	0	0	2	1	0	0	0	0	0	0	0	0	0	0	0	1	0	0	1	1	0	0	0
48	109	0	0	0	2	1	0	0	0	1	0	0	0	2	2	0	1	0	0	0	1	0	0	1	0
50	54	0	0	0	2	1	0	0	0	0	0	0	1	0	0	0	0	0	0	0	0	0	0	0	0
51	196	1	0	1	2	1	0	1	0	1	0	0	1	1	0	0	1	0	0	0	1	0	1	0	0
52	197	0	0	0	2	1	0	0	0	0	0	0	0	1	0	0	1	0	0	1	0	0	0	0	0
54	159	0	0	0	1	1	0	0	0	1	0	0	0	2	2	0	0	0	0	0	1	0	0	0	0
55	201	0	0	0	2	1	0	1	0	1	0	0	0	1	0	0	1	0	0	0	1	0	0	0	0
57	107	0	1	1	2	1	0	0	0	0	0	0	0	0	0	0	0	0	0	0	1	0	0	1	0
58	147	0	1	2	2	1	0	0	0	0	1	1	1	2	2	1	1	0	0	1	1	1	1	0	1
59	190	1	0	0	1	1	0	0	0	0	0	0	0	0	0	0	0	0	0	0	0	0	0	0	0
60	156	0	0	0	2	1	0	0	0	0	0	0	0	1	0	0	1	0	0	0	0	0	1	1	0
76	138	0	1	1	2	1	0	0	0	0	1	0	0	0	0	1	1	0	0	1	0	0	0	1	0
56	186	1	0	0	2	1	0	1	0	1	0	1	0	1	0	1	0	0	0	0	0	0	0	1	0
62	153	1	1	2	2	1	0	0	0	1	0	0	0	2	2	0	1	0	0	1	0	0	0	0	1
63	179	1	0	0	2	1	0	1	0	1	0	1	0	0	0	0	1	1	0	0	1	0	1	0	1
64	179	1	1	1	2	1	0	1	0	1	0	1	0	1	0	1	0	0	0	1	1	0	1	0	0
65	200	0	0	0	2	1	0	1	0	1	0	0	0	0	0	0	1	0	0	0	1	0	1	0	0
67	183	0	0	0	2	1	0	1	0	1	0	1	0	1	0	0	1	0	0	0	1	0	0	0	1
69	174	0	0	0	2	1	0	0	0	0	0	1	0	1	0	1	1	0	0	0	1	0	1	0	1
49	178	0	0	0	2	1	0	0	0	0	0	0	0	1	0	0	0	0	0	0	0	0	1	0	0
72	171	1	0	0	2	1	0	0	1	1	0	0	0	1	0	1	0	0	1	1	0	0	1	0	1
74	176	0	0	0	1	1	0	0	0	0	0	0	0	0	0	0	1	0	0	0	0	0	1	0	0
75	183	0	0	0	2	1	0	1	0	1	0	0	0	1	0	1	1	0	0	0	0	0	0	0	0
78	174	0	1	2	2	1	0	1	0	1	0	1	0	1	0	0	1	0	0	0	0	0	1	0	1
79	141	0	0	0	2	1	0	1	0	1	0	0	0	2	2	1	1	0	0	1	0	0	0	0	1
80	180	1	0	0	2	1	0	0	0	0	1	0	0	2	2	1	1	0	0	1	0	0	0	0	0
81	186	1	0	0	2	1	0	1	1	1	0	1	0	1	0	1	1	0	0	0	1	1	1	0	0
90	93	1	0	0	2	1	0	1	0	1	0	1	0	0	0	0	0	0	0	0	0	0	0	0	1
83	99	1	0	0	1	2	0	1	0	1	0	0	0	0	0	0	1	0	0	1	0	0	0	0	0
84	171	0	0	0	2	1	1	1	0	1	0	0	0	1	0	0	1	0	0	1	0	0	1	1	0
85	200	0	0	0	2	1	0	1	0	1	0	0	0	0	0	0	0	0	0	0	0	0	0	0	0
86	169	0	0	0	2	1	0	1	0	1	0	0	0	1	0	0	1	1	0	0	0	0	1	0	1
87	182	0	0	0	2	1	0	1	0	1	0	0	0	1	0	0	1	0	0	0	0	0	1	0	0
89	172	1	0	0	2	1	0	0	0	0	0	0	0	1	0	0	0	0	0	0	0	0	0	0	0
89	137	0	0	0	1	1	0	0	0	1	0	0	0	1	0	0	1	0	0	0	0	0	1	0	0
91	170	0	0	0	2	1	1	0	0	0	1	0	0	0	0	0	0	0	0	0	0	0	0	0	0
92	102	1	0	0	1	1	1	0	0	0	0	0	0	2	2	0	1	0	0	1	0	0	1	0	0
93	198	1	0	0	1	1	0	0	1	1	0	0	0	1	0	1	1	0	0	0	0	0	0	0	0
94	213	1	0	0	1	1	0	0	0	0	0	0	0	0	0	0	0	0	0	0	1	0	0	0	0
95	120	0	1	2	2	1	0	1	0	1	0	1	0	2	2	1	1	0	0	0	0	0	0	0	0
96	197	0	0	0	1	1	0	0	0	0	0	0	0	0	0	0	0	0	0	0	1	0	0	0	1
97	148	0	1	1	2	1	0	1	0	1	0	1	0	3	2	1	1	0	0	0	0	0	0	0	1
98	180	1	0	0	1	1	0	0	0	0	1	0	0	1	0	0	0	1	0	0	0	0	0	0	0
99	144	1	1	1	2	1	0	0	1	1	0	0	0	0	0	0	0	0	0	0	0	0	0	0	0
100	184	0	0	0	2	1	1	0	1	1	0	0	0	1	0	0	1	0	0	0	0	0	1	0	1
101	178	0	0	0	1	1	0	0	0	0	0	0	0	0	0	0	0	0	0	0	0	0	0	0	1
102	199	1	0	0	2	1	0	0	1	1	0	0	0	1	0	1	1	0	0	0	0	0	1	0	1
103	195	0	0	0	1	1	0	1	0	1	0	0	0	0	0	0	0	1	0	0	0	0	0	0	0
104	133	1	1	1	2	1	0	0	0	0	0	1	1	2	2	0	1	0	0	0	0	0	0	0	1
105	192	0	0	0	2	1	0	0	0	0	0	1	0	1	0	0	0	0	0	0	0	0	0	1	0
106	188	0	1	0	1	1	0	1	0	1	0	1	0		0	1	1	0	0	0	1	0	0	0	0
107	108	0	1	2	2	1	0	1	1	1	0	1	0	2	2	1	1	0	0	0	0	0	0	0	1
109	186	0	0	0	1	1	0	0	0	1	0	0	0	1	0	0	0	1	0	0	0	1	0	1	0
110	201	0	0	0	2	1	0	1	0	1	1	1	0	1	0	0	1	0	0	1	1	0	1	0	0
111	144	1	0	0	2	1	0	0	0	0	0	0	0	0	0	0	1	0	0	0	0	0	0	0	0
112	187	0	0	0	2	1	0	1	0	1	0	1	0	2	2	1	1	0	0	1	0	0	1	0	0
113	181	0	0	0	0	0	1	0	0	0	0	0	0	0	0	0	1	0	0	0	1	1	1	0	0
114	192	1	0	0	2	1	0	1	1	1	0	1	0	2	2	1	1	1	0	0	0	0	1	0	1
115	195	0	0	0	0	0	0	0	0	0	0	0	0	0	0	1	1	0	0	0	0	0	0	0	0
116	180	1	0	0	0	0	0	1	0	1	0	1	0	2	2	1	0	0	0	0	0	0	0	0	1
117	177	0	0	0	0	0	0	0	0	0	0	0	0	1	0	0	1	1	0	0	1	0	1	0	1
119	144	0	0	0	1	1	0	0	0	1	0	0	0	0	0	0	1	0	0	0	0	0	0	0	0
117	163	0	0	0	1	1	0	1	0	1	0	0	0	1	0	0	1	0	0	0	0	0	1	0	0
121	120	1	1	1	2	1	0	1	1	1	0	1	0	2	2	1	1	0	0	0	0	0	0	0	1
122	94	0	1	1	2	1	0	0	1	1	0	0	0	2	2	0	1	0	0	1	1	0	0	1	1
123	90	1	1	1	1	1	0	0	0	1	0	0	0	0	0	0	0	0	0	0	0	0	0	0	1
124	168	1	0	0	1	1	0	1	0	1	0	1	0	1	0	0	0	0	0	0	1	0	1	0	0
125	181	0	0	0	1	1	0	1	0	1	0	0	0	0	0	0	1	0	0	0	1	0	1	1	0
126	167	0	0	0	1	1	0	1	1	1	0	0	0	0	0	0	1	0	0	0	1	0	0	0	0
128	185	0	1	2	2	1	0	1	0	1	0	1	0	1	0	1	1	0	0	0	0	0	0	0	0
129	162	0	0	0	2	1	0	1	0	1	0	1	0	1	0	0	1	0	0	1	0	0	0	0	1
x	187	1	0	0	2	1	0	0	0	1	0	0	0	2	2	0	0	0	0	0	1	0	0	0	1
130	185	0	1	2	1	1	0	1	0	0	0	1	0	1	0	1	1	0	0	0	1	0	1	1	0
132	170	0	1	1	0	0	0	1	1	1	0	1	0	0	0	0	0	0	0	0	0	0	0	0	0
134	191	0	1	1	1	1	0	0	0	0	0	0	0	0	0	0	0	0	0	0	0	0	0	0	0
135	182	0	0	0	1	1	0	0	0	0	0	1	0	1	0	1	1	1	0	0	0	0	0	0	0
136	170	0	0	0	0	0	0	0	0	0	0	0	1	0	0	0	0	0	0	0	1	0	0	0	0
137	167	0	0	0	2	1	0	1	1	1	0	0	0	1	0	0	1	0	0	1	0	0	0	0	1
138	122	1	1		1	1	0	0	0	1	0	1	0	2	2	0	1	0	0	0	0	0	0	0	0
139	107	0	1	1	0	0	0	1	0		0	1	1	0	0	0	1	0	0	0	1	0	1	0	1
142	197	1	0	0	0	0	0	0	0	0	0		0	2	2	1	1	0	0	1	0	0	0	0	0
143	113	0	1	1	0	0	1	1	0	0	0	0	0	1	0	1	1	0	0	1	1	0	0	0	0
144	170	1	0	0	2	1	0	1	1	0	0	0	0	3	2	0	1	0	1	1	1	0	0	0	1
145	190	0	0	0	3	1	0	1	0	1	0	1	0	1	0	0	1	0	0	0	1	0	1	0	0
146	204	0	0	0	2	1	0	1	0	0	0	1	0	1	0	0	1	0	0	0	0	0	0	0	0
147	11	1	0	0	0	0	0	0	0	0	0	0	0	3	2	1	0	0	1	0	0	0	0	0	1
148	104	0	0	0	0	0	0	1	0	0	0	0	0	0	0	0	1	0	0	0	0	0	0	0	0
149	198	0	1	0	1	1	1	0	0	0	0	0	0	1	0	0	1	0	0	1	0	0	1	0	1
171 uc	163	1	0	0	0	0	0	0	0	0	0	0	0	1	0	0	0	0	0	0	1	1	0	0	1
144 uc	108	0	0	0		0	0	0	0	0	0	0	0	0	0	0	0	1	0	0	0	0	0	0	1
13u	111	1	1	1	1	1	0	1	0	0	0	1	0	2	1	0	0	0	0	0	1	0	0	0	0
38u	137	1	1	1	1	1	0	0	0	0	0	1	0	0	0	0	0	0	0	0	0	0	0	0	0
122u	120	0	0	0	1	1	0	0	0	0	1	1	0	2	1	0	0	1	0	0	0	0	0	0	0
26u	118	0	0	0	1	1	0	0	0	0	0	0	0	2	1	0	0	0	0	0	0	0	0	0	0
48u	84	1	0	0	1	1	0	0	0	0	0	0	0	0	0	0	0	0	0	0	0	0	0	1	0
22u	43	0	0	0	1	1	0	0	0	0	0	0	0	0	0	0	0	0	0	0	1	1	0	1	0
29u	143	1	1	2	1	1	0	0	1	0	0	0	0	0	0	0	0	1	0	0	0	0	0	0	0
33u	52	0	1	2	1	1	0	0	1	0	0	1	0	0	0	0	0	0	0	0	0	1	1	1	0
34u	78	0	1	2	1	1	0	0	0	0	0	1	0	0	0	1	0	0	0	0	0	0	1	0	1
37u	132	0	1	1	1	0	1	0	0	0	0	0	0	0	0	0	0	0	0	0	1	0	0	1	0
124u	97	0	1	1	0	1	0	0	1	0	0	0	0	2	1	0	0	0	0	0	1	0	1	0	0
40u	92	1	0	0	1	1	0	0	0	0	0	1	0	2	1	0	0	0	0	0	1	0	0	1	0
42u	166	1	0	0	2	0	0	1	0	0	0	1	0	2	1	0	0	0	0	0	1	0	0	0	0
44u	105	0	0	0	0	1	0	0	0	0	0	0	0	0	0	0	0	0	0	0	1	0	0	0	0
46u	154	1	0	0	1	1	0	0	0	0	0	0	0	0	0	0	0	0	0	0	0	0	0	0	0
80u	42	1	0	0	1	1	1	0	0	0	0	0	0	3	1	0	0	0	0	0	1	0	0	1	0
126u	107	0	0	0	1	1	0	0	0	0	0	0	0	0	0	0	0	0	0	0	0	0	0	1	0
169u	191	0	1	1	1	1	0	0	0	0	0	1	0	1	0	1	0	0	0	0	1	0	1	0	0
47u	158	0	1	1	1	1	0	0	0	0	0	0	0	2	1	1	0	1	0	0	0	0	0	1	0
49u	72	0	0	0	1	1	0	0	0	0	0	1	0	0	0	0	0	0	0	0	0	0	0	1	0
58u	36	0	0	0	1	1	0	0	0	0	0	0	1	0	0	1	0	0	0	0	0	0	0	0	0
59u	155	0	0	0	1	1	0	0	0	0	0	1	0	2	1	1	0	0	0	0	0	0	0	1	0
63u	83	0	0	0	1	0	0	1	0	1	0	0	0	0	0	0	0	0	0	0	0	0	0	1	0
127u	179	0	1	1	0	1	0	1	0	0	1	1	0	0	0	0	0	0	0	0	0	0	0	1	0
56u	169	1	0	0	1	1	0	1	0	0	0	0	0	1	0	1	0	0	0	0	1	1	0	0	0
60u	157	0	0	0	1	1	0	0	0	0	0	0	0	0	0	0	0	0	0	1	0	0	1	0	0
61u	101	1	0	0	1	1	0	1	0	0	0	0	0	0	0	0	0	1	0	0	1	0	0	1	0
64u	140	0	0	0	1	0	1	0	0	0	0	0	0	0	0	0	0	0	0	0	0	0	0	1	0
65u	180	1	0	0	0	1	0	1	0	0	0	0	0	0	0	0	0	0	0	0	1	0	0	1	0
67u	184	1	0	0	1	1	0	0	0	0	0	0	0	0	0	0	0	1	0	0	0	0	0	0	0
97u	162	0	0	0	1	1	0	0	0	0	0	0	0	0	0	0	0	0	0	0	0	0	1	0	0
112u	144	1	0	0	1	1	0	0	0	0	0	1	0	2	1	1	0	0	0	0	1	0	0	0	0
143u	159	1	0	0	1	0	0	0	0	0	0	0	0	0	0	0	0	0	0	0	1	0	1	0	0
68u	197	1	0	0	0	1	0	0	0	0	0	0	0	1	0	1	0	1	0	1	0	0	0	0	0
69u	192	0	0	0	1	1	0	0	0	0	0	0	0	0	0	0	1	0	0	0	0	0	0	1	0
70u	95	0	0	0	1	1	0	0	1	0	0	0	0	1	0	0	1	0	0	0	0	0	0	0	0
71u	169	1	0	0	2	1	0	0	0	0	0	0	0	2	1	0	0	0	0	0	0	0	0	0	0
72u	182	1	1	1	1	0	1	1	0	0	0	0	0	0	0	0	0	0	0	0	0	0	1	1	0
73u	61	0	0	0	0	1	0	0	0	0	0	1	0	0	0	0	0	0	0	1	1	1	0	1	0
74u	22	0	0	0	1	1	0	0	0	0	0	0	0	1	0	0	0	0	0	0	0	0	0	0	0
75u	184	1	0	0	2	0	0	1	0	1	0	0	0	3	1	0	1	0	0	1	0	0	0	0	1
76u	135	0	0	0	0	0	0	0	0	0	0	1	0	2	1	0	0	0	0	0	0	0	0	0	0
77u	156	0	1	1	0	0	0	0	0	0	0	1	0	0	0	0	0	0	0	0	0	0	0	1	0
113u	167	0	0	0	0	0	1	0	0	0	0	0	1	0	0	0	0	0	0	0	0	0	1	1	0
128u	169	0	1	2	0	1	0	0	0	1	1	1	0	2	1	1	0	0	0	0	0	0	0	0	0
129u	95	1	0	0	1	0	0	0	0	0	1	0	0	2	1	0	0	1	0	0	0	0	1	0	0
130u	177	0	0	0	0	0	0	0	0	0	1	0	0	0	0	0	0	0	0	0	0	0	0	0	0
131u	161	0	0	0	0	0	0	0	0	0	1	0	0	2	1	1	0	1	0	0	1	0	0	0	0
132u	136	0	0	0	0	0	0	0	0		1	0	0	1	0	1	1	1	0	0	0	0	0	0	0
78u	180	1	0	0	0	0	0	0	0	0	0	0	0	0	0	0	0	0	0	0	1	0	0	0	0
79u	95	0	0	0	0	1	0	0	0	0	0	0	0	0	0	0	0	0	0	0	0	0	1	1	0
81u	105	0	0	0	1	0	0	0	1	0	0	0	0	2	1	1	0	0	0	0	1	0	0	0	0
82u	177	0	0	0	0	1	0	0	0	0	0	0	0	0	0	0	0	0	0	0	1	0	0	0	0
83u	191	0	0	0	1	1	0	1	0	0	0	0	0	1	0	0	0	0	0	0	1	0		0	0
115u	72	0	0	0	2	0	0	0	0	1	0	0	0	2	1	0	0	0	0	0	0	0	0	1	1
116u	191	1	0	0	0	0	0	0	0	1	1	0	0	2	1	1	0	0	0	1	0	0	0	0	1
133u	189	0	0	0	0	0	0	1	0	0	1	1	0	0	0	0	0	0	0	0	0	0	0	1	0
134u	162	0	0	0	0	0	0	0	0	0	0	0	0	3	1	1	0	0	0	0	0	0	0	1	0
84u	194	1	0	0	0	0	0	0	0	0	0	0	1	0	0	0	0	0	0	0	0	0	0	0	0
85u	195	0	0	0	0	0	1	0	0	0	0	0	0	0	0	0	0	0	0		0	0	0	0	0
87u	183	0	0	0	0	1	0	0	0	0	0	0	0	0	0	0	0	0	0	0	0	0	1	0	0
88u	188	1	0	0	1	1	0	0	0	0	0	0	0	2	1	1	1	0	0	0	0	0	0	0	0
89u	197	1	0	0	1	0	0	1	0	1	0	0	0	2	1	1	0	0	0	0	0	0	0	0	0
90u	188	1	0	0	0	0	0	1	1	0	0	0	0	2	1	0	0	0	0	0	1	0	0	0	0
91u	136	1	0	0	0	1	0	0	0	0	0	0	0	1	0	0	0	0	0	0	1	1	0	0	0
92u	180	1	0	0	2	1	0	1	0	0	0	1	0	2	1	1	1	0	0	1	0	0	0	0	0
117u	197	1	0	0	1	1	0	0	0	0	1	0	0	0	0	0	1	0	0	0	0	0	0	0	0
135u	112	0	0	0	1	0	0	0	0	0	0	0	0	2	1	1	1	0	0	0	0	0	0	1	0
136u	161	0	0	0	0	1	0	0	0	0	1	0	0	0	0	0	0	0	0	0	0	0	1	0	0
137u	48	0	0	0	1	0	0	0	0	0	0	0	0	0	0	0	0	0	0	0	1	0	0	0	1
142u	123	1	0	0	0	0	0		0	0	1	0	0	0	0	0	0	0	0	0	0	0	1	0	0
147u	166	1	0	0	0	1	0	0	1	0	0	0	0	0	0	0	0	0	0	0	0	0	0	1	0
153u	108	1	0	0	1	1	0	1	0	0	0	0	0	2	1	1	1	0	0	1	1	0	0	0	0
93u	164	0	0	0	1	1	0	1	0	1	0	1	0	2	1	0	1	0	0	1	1	0	1	0	0
94u	198	1	1	2	1	0	0	1	0	0	0	0	0	0	0	1	1	0	0	0	1	0		0	0
95u	182	1	0	0	0	1	0	0	0	0	0	1	0	1	0	0	0	0	0	0	1	0	0	0	0
96u	58	0	0	0	2	1	1	0	0	0	0	0	0	1	0	0	0	1	0	0	0	0	0	0	1
111u	151	0	0	0	1	1	0	1	0	0	0	1	0	1	0	0	0	0	0	0	1	0	0	0	0
138u	73	1	1	1	1	0	0	1	0	0	1	1	0	1	0	0	0	1	0	0	0	0	0	0	0
98u	118	0	0	0	0	1	1	0	0	0	0	0	0	1	0	0	0	0	0	0	0	0	0	0	0
100u	85	1	0	0	1	1	0	0	0	0	0	1	0	3	1	0	0	0	0	0	0	0	0	0	0
101u	195	0	0	0	1	1	1	0	0	0	0	0	0	0	0	0	0	0	0	0	0	0	1	0	0
102u	182	0	0	0	1	1	0	0	0	0	0	0	0	1	0	0	0	0	0	0	0	0	0	1	0
103u	194	0	0	0	1	1	0	0	0	1	0	0	0	2	1	0	0	0	1	0	1	0	0	0	0
104u	144	1	0	0	1	1	0	1	0	0	0	0	0	0	0	0	0	0	0	0	0	0	0	0	1
105u	158	0	0	0	2	0	0	1	0	1	0	1	0	1	0	0	0	0	0	1	1	???	0	0	1
106u	204	0	0	0	0	0	0	1	0	0	0	0	0	0	0	0	0	0	0	0	1	0	0	0	0
109u	201	1	0	0	0	0	1	0	0	0	0	0	0	1	0	0	0	0	0	0	0	0		0	0
110u	201	0	0	0	0	1	0	0	0	0	0	0	0	0	0	0	0	0	0	0	1	0	0	0	0
120u	99	0	0	0	1	1	0	1		0	1	0	0	2	1	0	0	1	0	0	1	1	1	1	0
121u	174	1	0	0	2	1	0	0	0	1	0	1	0	0	0	0	0	0	0	0	1	0	0	0	1
139u	132	0	0	0	2	0	0	1	0	0	1	0	0	0	0	0	0	1	0	0	0	0	0	0	0
140u	167	0	0	0	0	1	0	0	0	0	0	0	0	0	0	0	0	0	0	0	0	0	0	0	0
141u	191	1	1	2	1	0	0	1	0	0	0	0	0	3	1	0	0	1	0	0	0	0	0	0	0
145u	184	0	0	0	0	1	0	0	0	0	0	0	0	1	0	0	0	0	0	0	0	0	0	0	1
146u	179	1	0	0	2	0	1	1	1	1	0	0	0	2	1	0	1	0	1	1	1	0	1	0	1
166u		0	0	0	0	1	1	0	0	0	0	0	0	0	0	0	0	0	0	0	0	0	0	0	0
148u	135	0	0	0	1	1	0	1	0	1	0	0	0	0	0	1	1	1	0	0	0	0	0	1	1
149u	109	0	1	2	1	0	0	1	0	1	0	1		2	1	1	1	0	0	1	0	0	0	0	0
150u	155	1	0	0	0	1	1	0	0	0	0	0	0	0	0	0	0	0	0	0	0	0	0	0	0
151u	68	0	1	0	1	1	0	1	0	0	0	1	0	2	1	1	0	0	0	1	0	0	0	1	1
154u	62	1	0	0	1	1	0	0	0	0	0	0	0	0	0	0	0	0	0	0	0	0		0	0
155u	116	1	0	0	2	1	0	1	0	1	0	0	0	0	0	0	0	0	0	0	0	0	1	0	0
156u	124	0	0	0	1	1	0	1	0	0	0	0	0	0	0	0	0	1	0	0	0	0	0	0	0
157u	91	0	1	2	2	1	0	0	0	1	0	0	0	1	0	1	0	0	0	0	1	0	0	0	1
159u	197	1	0	0	1	0	0	0	0	1	0	0	1	1	0	1	1	0	0	1	0	0	0	0	0
162u	157	0	0	0	0	0	0	0	0	0	0	0	0	0	0	0	0	0	0	0	0	0	0	1	0
164u	164	0	0	0	0	0	0	0	0	0	0	0	0	0	0	0	0	0	0	0	1	0	0	0	0
166u	162	0	0	0	0	0	0	0	0	0	1	0	0	0	0	0	0	1	0	0	1	0	0	0	0
167u	102	0	1	2	0	0	0	1	0	1	0	1	0	3	1	0	0	0	0	0	0	1	0	0	0
172u	191	0	0	0	0	0	0	1	0	1	1	0	0	0	0	0	1	1	0	0	1	0	1	0	0
173u	164	0	0	0	0	0	0	0	0	0	0	0	0	0	0	0	0	0	0	0	1	0	0	0	0
